# Supplementary material for: A Chemoptogenetic Tool for Spatiotemporal Induction of Oxidative DNA Lesions In Vivo
Source: Genes (Basel). 2023 Feb 14;14(2):485. doi: 10.3390/genes14020485 (PMC9956269; doi:10.3390/genes14020485)
Supplement: Supplementary file 1 [file genes-14-00485-s001.zip]

Archive with 6 entries (6 files):
- Movie S5.mov
- Movie S6.mov
- MovieS1.mov
- MovieS2.mov
- MovieS3.mov
- MovieS4.mov
